# Supplementary material for: Effect of β2-agonist treatment on insulin-stimulated peripheral glucose disposal in healthy men in a randomised placebo-controlled trial
Source: Nat Commun. 2023 Jan 12;14:173. doi: 10.1038/s41467-023-35798-5 (PMC9835033; doi:10.1038/s41467-023-35798-5)
Supplement: Supplementary file 4 — Source Data [file 41467_2023_35798_MOESM4_ESM.xlsx]

## Sheet: Table 1
		Range (max-min)	Average	STD		Participant	Systolic blood pressure (mmHg)	Diastolic blood pressure (mmHg)	Heart rate (beats/min)	ALAT (U/L)	ASAT (U/L)	Gamma-GT (U/L)	Creatinine (µmol/L)	eGFR (mL/min/1.73m)	Heamoblobin (mmol/L)	Potassium (mmol/L)	TSH (mU/L)
	Age (years)	11	24.9	3.7		1	106	65	56	12	18	13	83	108	8.9	4.03	1.6
	Height (cm)	15	176.3	4.4		2	98	56	56	23	26	11	68	130.7	9	4	1.3
	Weight (Kg)	22.3	72.2	6.6		3	122	78	55	26	21	20	90	97.7	10	4.47	1.9
	BMI (kg/m2)	5.5	23.2	1.8		4	128	69	59	25	25	26	87	109.2	10.2	4.53	2.8
						5	128	70	67	42	33	29	88	107.7	9.5	4.56	2.7
						6	124	77	52	33	32	26	82	110.9	9.4	4.04	3.3
						7	124	77	52	18	17	15	83	111.6	9.4	4.38	0.6
						8	116	75	59	12	23	15	80	120	9.2	4.17	4.4
						9	125	71	52	19	14	16	78	119.3	9.6	4.38	1.9
						10	125	76	61	44	31	19	76	116.2	10.2	4.07	2
						11	128	76	72	19	18	19	89	102.6	10.5	4.12	1.9
						Average	120.364	71.8182	58.2727	24.8182	23.4545	19	82.1818	112.173	9.62727	4.25	2.21818
						STD	9.86177	6.6756	6.42014	10.8519	6.53244	5.83095	6.53939	9.06003	0.527429	0.216194	1.03423

## Sheet: Figure 2
	A. Delta Rd (µmol/kg/min)		B. Rd (µmol/kg/min)						C. Baseline EGP (µmol/kg/min)		D. EGP suppression (%)		E. NOGD (µmol/kg/min)																	F. Delta NOGD (µmol/kg/min)
			Baseline		Low-insulin		High-insulin						Baseline		Low-insulin		High-insulin
Participant	Placebo	Clenbuterol	Placebo	Clenbuterol	Placebo	Clenbuterol	Placebo	Clenbuterol	Placebo	Clenbuterol	Placebo	Clenbuterol	Placebo	Clenbuterol	Placebo	Clenbuterol	Placebo	Clenbuterol												Placebo	Clenbuterol
1	36.4367	43.8357	10.1086	7.67555	24.4898	12.7613	46.5453	51.5113	10.1086	10.3422	84.7949	85.1827	0.496302	6.50607	9.29301	6.71756	30.5111	36.7885												30.0148	30.2825
2	39.169	47.6781	13.8716	13.3466	23.3864	19.3984	53.0406	61.0247	13.8716	13.3466	86.2957	73.1184	4.20409	2.29206	3.75835	2.01596	28.8067	39.9243												24.6026	37.6323
3	43.8139	53.4947	10.0259	12.2034	27.2816	17.9451	53.8398	65.6982	11.0926	12.7368	72.3096	73.1461	6.00786	10.4877	20.5002	5.89458	37.1921	46.254												31.1842	35.7663
4	54.9208	56.3046	12.1936	10.5022	25.4405	21.3933	67.1143	66.8068	12.1936	12.1022	70.4045	40.1654	4.36466	4.16129	11.445	0.0705821	44.295	43.4574												39.9303	39.2961
5	37.8109	29.1095	10.466	9.35331	14.6184	15.3164	48.2769	38.4628	10.466	10.42	81.4138	75.3427	5.46937	-5.1073	5.67903	1.86718	33.4424	16.5323												27.973	21.6396
6	26.8549	36.2553	13.8418	7.50588	15.5732	12.2579	40.6968	43.7611	9.57517	10.1726	48.8346	57.5511	8.01655	1.3477	1.81479	-0.700753	23.0111	26.5964												14.9945	25.2486
7	40.9044	53.8678	16.5254	9.12819	18.4132	17.2592	57.4297	62.996	16.5254	10.1949	65.6392	69.9394	15.0089	7.14504	8.49998	6.52588	41.9215	43.8372												26.9126	36.6921
8	28.0518	24.9257	7.79762	10.785	13.9493	10.472	35.8494	35.7107	7.79762	10.2516	43.4311	59.9335	5.56548	8.8228	5.4106	5.0459	22.536	22.528												16.9705	13.7052
9	49.852	54.0651	6.80121	10.2137	15.4534	26.4044	56.6533	64.2788	6.26788	10.2137	23.2739	58.6401	5.79786	4.38781	8.06925	16.6736	36.5907	46.0019												30.7929	41.6141
10	50.3025	59.4136	8.85103	7.1837	16.8303	16.9814	59.1535	66.5973	8.85103	8.7837	96.9306	54.2784	11.7873	4.59559	10.5473	7.22376	43.6468	46.8043												31.8596	42.2087
11	45.4258	53.5997	13.1552	9.89039	20.5921	18.9398	58.581	63.4901	12.6218	12.0237	89.4038	64.3128	14.1389	16.3162	9.50708	8.58085	40.5714	46.8263												26.4325	30.5102
Average	41.2311	46.5955	11.2398	9.7989	19.6389	17.1936	52.471	56.3944	10.8519	10.9625	69.3392	64.6919	7.35066	5.54136	8.59314	5.44683	34.775	37.7773												27.4243	32.236
SE	2.67598	3.50967	0.888413	0.582076	1.45092	1.36085	2.71076	3.5795	0.868513	0.415194	6.79131	3.72183	1.35377	1.65283	1.48716	1.45678	2.34891	3.28405												2.09232	2.71357

## Sheet: Figure 3
	A. GLUT4 membrane (Arb.Units)		B. Total GLUT4 (Arb. Units)		C. GLUT4 cytosol (Arb. Units)		E. signal p-mTOR S2481 (Arb. Units)
Participant	Placebo	Clenbuterol	Placebo	Clenbuterol	Placebo	Clenbuterol	Placebo	Clenbuterol
1	47.2082	53.0864	27.4284	29.1201	24.0701	24.718	1.06535	2.11852
2	66.6004	50.7497	37.5622	28.5887	32.8792	25.5083	1.0513	0.761901
3	56.8305	75.0824	32.223	37.7058	28.5462	33.0141	1.20219	1.01824
4	55.4009	55.5168	32.5636	32.9699	29.4003	29.6733	0.405148	1.16121
5	48.806	32.7529	29.3607	17.8579	26.7438	15.6318	0.627745	0.588403
6	35.8256	51.9552	19.3521	26.7236	17.1005	23.6437	0.770955	0.60753
7	71.9947	70.5152	40.7988	39.6657	36.0253	35.6112	1.13554	1.09506
8	58.984	59.2447	34.8902	36.9083	31.0239	33.4008	1.01491	0.695663
9	-	-	-	-	-	-	-	-
10	56.5788	55.6209	29.9114	33.6354	26.4637	30.2165	1.75702	1.02082
11	-	-	-	-	-	-	1.22194	1.09905
Average	55.3588	56.0582	31.5656	31.4639	28.0281	27.9353	1.02521	1.01664
SE	3.55676	4.04582	2.06685	2.2491	1.81732	2.07112	0.116774	0.140106

## Sheet: Figure 4
	A. Systolic blood pressure (mmHg)		B. Diastolic blood pressure (mmHg)		C. Heart rate (beats/min)		D. Baseline femoral blood flow velocity (Arb. Units)		E. Baseline femoral artery diameter (mm)		F. FMD (%)		G. pFMDv (%)
Participant	Placebo	Clenbuterol	Placebo	Clenbuterol	Placebo	Clenbuterol	Placebo	Clenbuterol	Placebo	Clenbuterol	Placebo	Clenbuterol	Placebo	Clenbuterol
1	108.333	113.667	67.3333	72	50.3333	60.3333	58.5	64.1	7.23622	7.467	0	0.8	0	0.499064
2	110.333	113.333	70.3333	65.3333	54	69	75.3	94.4	6.18652	6.38753	2.8	5.5	2.01584	3.14106
3	116.667	121.333	71	76.3333	43	54	33.6	38	7.02032	7.6829	1.2	0.1	0.374298	0.0430108
4	113	114.667	71.3333	77	68.3333	61.3333	69.2	88.3	5.77706	6.44708	3.2	0.4	1.446	0.450958
5	110.667	121.333	62.3333	76	52.6667	67	42.4	49.8	7.16177	7.39256	1.5	3.4	0.443393	1.31528
6	118.667	115	68.6667	69.3333	44.3333	49.6667	39.3	38.7	6.18833	7.08249	0	0	0	0
7	124.667	125	77.3333	84	48.6667	61	35.6	32.3	6.9159	7.45996	2.1	2.9	0.795153	1.38293
8	109	120	62	71.3333	52	83.3333	47.3	46.3	6.71509	6.52153	2.2	3.1	0.635287	0.978535
9	110	117	69.6667	68	52.6667	63.6667	54.8	77.5	6.44507	6.51408	0	0.7	0	0.592718
10	112.333	110.333	74.3333	66.6667	54	63.6667	41.2	47.2	6.85654	7.63823	2.5	0	0.689845	0
11	122.667	119.667	78	67	51.3333	60.6667	62.8	77	5.99296	6.79698	4.1	0.7	1.84685	0.562701
Average	114.212	117.394	70.2121	72.0909	51.9394	63.0606	50.9091	59.4182	6.59052	7.03549	1.78182	1.6	0.749697	0.815114
SE	1.70221	1.3294	1.56881	1.71923	1.97654	2.60141	4.25555	6.57346	0.150304	0.154846	0.417311	0.551527	0.218077	0.274358

## Sheet: Figure 5
	A. SMR (kJ/day)		B.CHO oxidation (g/min)		C. Fat oxidation (g/min)		D. RER
Participant	Placebo	Clenbuterol	Placebo	Clenbuterol	Placebo	Clenbuterol	Placebo	Clenbuterol
1	5991.97	6280.86	0.108507	0.0655802	0.042209	0.065522	0.852258	0.797297
2	6643.45	6971	0.0851766	0.147732	0.0623189	0.0396077	0.814197	0.874787
3	6417.85	7118.67	0.0543626	0.0651589	0.0725394	0.0783132	0.783409	0.788209
4	6557.71	7142.67	0.0523009	0.0821906	0.0755546	0.0711491	0.779935	0.804848
5	7600.44	7586.25	0.109603	0.119274	0.0659245	0.0614381	0.825636	0.834993
6	5958.32	6583.71	0.0822178	0.0450097	0.0533182	0.0791673	0.821181	0.771965
7	6442.33	6978.53	0.0960809	0.0932325	0.0544751	0.0638009	0.829177	0.848215
8	6521.72	8408.78	0.0769552	0.132638	0.0641199	0.0679088	0.806927	0.835363
9	6554.22	6754.53	0.0558557	0.0511671	0.0739314	0.0790167	0.783771	0.777131
10	6004.1	7889.27	0.0423931	0.0714454	0.071603	0.0871296	0.773531	0.787525
11	5993.4	6205.12	0.0502237	0.0516339	0.0679821	0.0705444	0.782772	0.78236
Average	6425.96	7083.58	0.0739706	0.0840966	0.0639978	0.069418	0.8048	0.809336
SE	142.769	201.373	0.00732187	0.0105563	0.00311148	0.00379667	0.0077594	0.0101711

## Sheet: Figure 6
	A. Plasma glucose (mmol/L)		B. Plasma insulin (mU/L)		C. Plasma triglycerides (mmol/L)		D. Plasma FFA (µmol/L)
Participant	Placebo	Clenbuterol	Placebo	Clenbuterol	Placebo	Clenbuterol	Placebo	Clenbuterol
1	5.02865	5.3533	5.06003	3.05924	0.655	0.655	300.49	530.165
2	5.2221	4.92045	12.4331	14.1161	1.31	0.765	681.72	374.22
3	5.79055	6.18125	1.50419	8.65296	1.225	1.325	555.065	574.82
4	5.3559	5.1575	2.17637	1.31571	1.63	1.17	690.49	607.335
5	5.1481	5.8671	11.5018	10.6512	1.115	1.125	289.355	299.55
6	6.0804	5.775	5.07351	3.00744	1.71	1.325	348.915	460.07
7	5.0602	5.27925	3.50523	3.96911	0.71	0.5	500.365	344.35
8	5.18375	6.46975	5.63757	10.3385	0.695	0.6	245	452.015
9	5.55665	5.5784	3.41338	1.23034	0.85	0.81	991.875	419.53
10	5.2772	5.05305	6.4964	4.11376	0.995	0.89	1289.11	1004.06
11	5.59865	5.9242	6.01638	6.05304	1.6	1.28	285.625	291.375
Average	5.3911	5.5963	5.71072	6.04613	1.13591	0.949545	561.637	487.045
SE	0.0995837	0.148391	1.04708	1.29096	0.118185	0.0923739	100.597	60.6318

## Sheet: Figure 7
	A. Systolic blood pressure (mmHg)
		Placebo					Clenbuterol
	Participant	T0	T60	T120	T180	T240	T0	T60	T120	T180	T240
	1	104	106	104	101	108	107	110	106	102	104
	2	112	110	111	105	106	106	115	115	108	108
	3	120	120	119	123	113	122	117	118	116	123
	4	124	126	125	127	125	130	135	131	131	134
	5	123	118	116	115	117	130	125	124	125	126
	6	117	120	116	117	115	122	125	122	123	121
	7	129	136	130	135	130	135	142	133	136	143
	8	122	113	121	116	119	123	124	113	118	116
	9	113	111	118	115	118	119	121	121	122	121
	10	124	119	119	116	120	123	124	122	122	127
	11	116	119	119	115	120	113	115	116	121	116
	Average	118.545	118	118	116.818	117.364	120.909	123	120.091	120.364	121.727
	SE	2.12502	2.48633	2.0405	2.81818	2.0814	2.79107	2.78307	2.34503	2.87077	3.33055
	B. Diastolic blood pressure (mmHg)
		Placebo					Clenbuterol
	Participant	T0	T60	T120	T180	T240	T0	T60	T120	T180	T240
	1	64	66	61	64	61	70	72	68	71	70
	2	67	66	64	63	62	64	65	63	61	63
	3	74	69	79	78	73	76	74	70	72	76
	4	72	80	77	78	79	80	79	82	79	80
	5	79	72	67	69	70	75	69	70	70	69
	6	74	75	70	75	71	79	78	74	75	75
	7	81	80	82	80	81	78	77	76	77	77
	8	72	70	71	69	69	73	75	64	70	66
	9	64	69	64	73	66	61	67	63	66	60
	10	81	76	80	74	77	83	79	76	79	80
	11	79	77	75	78	86	79	82	79	81	76
	Average	73.3636	72.7273	71.8182	72.8182	72.2727	74.3636	74.2727	71.3636	72.8182	72
	SE	1.90822	1.55558	2.18598	1.76232	2.37828	2.07265	1.64643	1.9784	1.83807	2.06265
	C. Heart rate (beats/min)
		Placebo					Clenbuterol
	Participant	T0	T60	T120	T180	T240	T0	T60	T120	T180	T240
	1	52	51	49	49	50	54	54	57	54	56
	2	57	55	54	57	55	49	59	61	58	55
	3	53	46	48	48	47	66	56	56	56	55
	4	63	62	62	59	60	67	63	66	66	61
	5	66	63	64	66	66	62	66	66	63	65
	6	43	47	43	49	46	48	54	55	55	59
	7	70	57	58	58	56	73	61	63	63	59
	8	63	58	60	60	57	71	65	62	64	61
	9	63	57	51	58	59	53	54	56	57	55
	10	73	57	55	54	58	69	68	69	68	71
	11	70	68	65	58	64	67	58	63	60	59
	Average	61.1818	56.4545	55.3636	56	56.1818	61.7273	59.8182	61.2727	60.3636	59.6364
	SE	2.74299	2.00165	2.15015	1.66242	1.93446	2.74057	1.54813	1.42759	1.42237	1.47878

## Sheet: Figure 8
	A. Energy expenditure (kJ/min)
		Placebo					Clenbuterol
	Participant	T0	T60	T120	T180	T240	T0	T60	T120	T180	T240
	1	4.59319	4.77415	4.49246	4.7618	4.39197	4.79343	4.92956	4.81234	5.05743	5.11408
	2	5.21755	5.40528	5.12185	4.97197	5.16239	5.18623	5.09537	5.23147	5.16515	5.12604
	3	5.14357	4.92962	5.56978	5.38882	5.01226	5.1812	5.81171	5.6927	5.38628	5.61273
	4	5.45701	5.74878	5.92336	5.83694	5.39574	5.28322	6.12502	5.97288	6.00323	5.46074
	5	6.40383	6.28351	6.17853	6.25687	6.18444	6.41142	6.50509	6.49671	6.11739	6.17056
	6	4.81534	5.20344	4.8387	4.84121	4.81482	5.02279	5.76035	5.64018	5.4595	5.58571
	7	6.25031	6.31698	6.1132	6.19078	5.91725	5.36566	5.97662	5.59134	5.63584	5.60287
	8	5.18654	5.67178	5.6419	5.56086	5.43282	5.41881	6.17305	5.39753	5.43811	5.28403
	9	-	-	-	-	-	-	-	-	-	-
	10	5.00107	4.81918	4.89816	4.83538	5.44205	4.55214	5.10571	5.3382	5.06062	5.78167
	11	5.40339	5.17307	5.1052	4.96802	5.19876	4.8742	5.49528	5.21761	6.09827	5.17401
	Average	5.34718	5.43258	5.38831	5.36126	5.29525	5.20891	5.69778	5.5391	5.54218	5.49124
	SE	0.182653	0.177852	0.183469	0.181648	0.162682	0.158889	0.166647	0.146375	0.129634	0.105519
	B. Carbohydrate oxidation (kJ/min)
		Placebo					Clenbuterol
	Participant	T0	T60	T120	T180	T240	T0	T60	T120	T180	T240
	1	1.72718	2.06561	2.00518	2.05557	1.54494	0.952867	-0.488277	0.328305	-0.579508	0.689941
	2	1.53434	2.22606	1.9932	1.7013	1.66278	3.0872	1.9872	3.14194	3.09925	2.39056
	3	1.22833	0.935881	0.430715	0.553912	0.647184	0.150948	0.337761	1.37593	1.35769	0.67948
	4	3.21675	3.56948	3.26419	3.02528	2.79363	3.37627	4.04727	3.29932	3.1307	2.92313
	5	2.09115	2.09062	2.47379	1.3219	1.56364	2.35391	2.04303	1.75868	1.61178	1.68116
	6	1.23839	0.651927	0.631497	1.15018	0.613239	2.15361	2.65563	1.379	2.08377	1.9046
	7	0.514253	-0.935794	0.579085	0.18983	0.231425	-0.163006	-1.18269	-1.30173	-0.54738	-0.794184
	8	1.75131	1.73053	1.53144	1.32927	1.56372	0.886414	1.30696	1.41292	0.646672	0.744983
	9	-	-	-	-	-	-	-	-	-	-
	10	0.495263	0.617038	0.754854	0.604493	0.930558	0.373133	0.844127	1.67925	1.17025	1.38562
	11	2.35603	2.25337	2.10973	1.99025	1.67651	0.526748	0.384189	1.0068	1.20252	0.425919
	Average	1.6153	1.52047	1.57737	1.3922	1.32276	1.36981	1.19352	1.40804	1.31757	1.20312
	SE	0.261107	0.392221	0.301349	0.266595	0.232721	0.401454	0.490242	0.414346	0.404132	0.340963
	C. Fat oxidation (kJ/min)
		Placebo					Clenbuterol
	Participant	T0	T60	T120	T180	T240	T0	T60	T120	T180	T240
	1	2.03766	1.87234	1.66574	1.87064	2.02843	2.97119	4.53377	3.61042	4.7456	3.53638
	2	2.73979	2.22942	2.1927	2.34116	2.55979	1.17032	2.17859	1.1587	1.13837	1.80636
	3	2.98356	3.07191	4.1806	3.8867	3.43736	4.08547	4.49664	3.35117	3.07916	3.96828
	4	1.26288	1.18826	1.65727	1.81311	1.62579	0.962211	1.09178	1.6918	1.88828	1.5811
	5	3.15597	3.04258	2.56199	3.78208	3.47301	2.90094	3.29889	3.57384	3.36081	3.34214
	6	2.70523	3.65614	3.3311	2.81748	3.32665	1.9649	2.16387	3.32009	2.4479	2.74564
	7	4.59824	6.1039	4.40392	4.86461	4.56424	4.54839	6.14131	5.8949	5.1866	5.40091
	8	2.49873	2.97887	3.14863	3.27302	2.91855	3.5485	3.84431	3.00458	3.80527	3.56157
	9	-	-	-	-	-	-	-	-	-	-
	10	3.59589	3.30251	3.2402	3.33034	3.5804	3.35032	3.40594	2.79528	3.03881	3.5073
	11	2.07479	1.95883	2.03747	2.02642	2.55702	3.46087	4.19078	3.30848	3.94766	3.84506
	Average	2.76527	2.94048	2.84196	3.00056	3.00712	2.89631	3.53459	3.17093	3.26385	3.32947
	SE	0.290376	0.426355	0.310156	0.318987	0.269443	0.375449	0.459497	0.397979	0.391906	0.346583
	D. Respiratory exchange ratio
		Placebo					Clenbuterol
	Participant	T0	T60	T120	T180	T240	T0	T60	T120	T180	T240
	1	0.833945	0.850418	0.855358	0.850155	0.827331	0.781696	0.696462	0.743996	0.6918	0.762339
	2	0.809617	0.844201	0.838128	0.824534	0.818049	0.900484	0.838349	0.902008	0.902009	0.861248
	3	0.793377	0.779682	0.745612	0.753328	0.761874	0.732927	0.739702	0.793016	0.796757	0.758166
	4	0.898696	0.907725	0.885829	0.875992	0.876858	0.914035	0.918936	0.885732	0.876226	0.881622
	5	0.819222	0.821311	0.841729	0.785644	0.797962	0.831293	0.815327	0.80255	0.801254	0.80377
	6	0.79876	0.759401	0.761852	0.792944	0.761013	0.849754	0.857752	0.793546	0.834546	0.822133
	7	0.748076	0.683058	0.751947	0.733488	0.736523	0.716098	0.668087	0.659347	0.696737	0.684404
	8	0.82252	0.811715	0.801852	0.792525	0.807158	0.771477	0.783808	0.800168	0.758536	0.765292
	9	-	-	-	-	-	-	-	-	-	-
	10	0.752876	0.761728	0.769026	0.76081	0.772529	0.747988	0.770517	0.813691	0.789809	0.790746
	11	0.85194	0.852413	0.845879	0.842482	0.818543	0.75547	0.743003	0.779114	0.778511	0.747299
	Average	0.812903	0.807165	0.809721	0.80119	0.797784	0.800122	0.783194	0.797317	0.792618	0.787702
	SE	0.0140861	0.0200352	0.0158013	0.0145803	0.0129476	0.0220934	0.0241521	0.0214279	0.0214818	0.0182585
	E. Plasma glucose (mmol/L)
		Placebo			Clenbuterol
	Participant	T0	T120	T240	T0	T120	T240
	1	5.06995	4.9022	4.84215	5.14995	5.2228	5.0503
	2	5.0513	4.82035	4.8987	5.1725	4.9238	5.14035
	3	5.86915	5.36875	5.2037	5.63495	5.36635	5.3924
	4	5.12905	5.40505	5.43395	5.01395	5.284	5.3651
	5	5.5042	5.2616	5.2554	5.05385	5.31115	5.0998
	6	5.82255	5.45755	5.155	5.67955	5.72775	5.5721
	7	5.21045	5.33375	5.30385	5.23195	5.5655	5.48955
	8	5.5525	5.35395	5.2926	5.42645	5.5422	5.33085
	9	5.3412	5.3798	5.23765	5.5263	5.41765	5.4186
	10	5.25115	5.1085	5.13215	5.15465	5.2795	5.10465
	11	4.32105	5.05325	5.3215	5.82895	5.72615	5.64455
	Average	5.28387	5.22225	5.18879	5.3521	5.39699	5.32802
	SE	0.128418	0.0654944	0.0537197	0.0842253	0.0711455	0.0613424
	F. Plasma insulin (mU/L)
		Placebo			Clenbuterol
	Subject	T0	T120	T240	T0	T120	T240
	1	2.5457	1.8167	0.589214	5.61213	4.3075	1.6621
	2	12.6681	8.84597	8.20145	12.0829	12.0327	8.87571
	3	3.00516	0.902987	0.201676	3.45579	1.9569	0.727241
	4	0	0.0948666	0.389579	0.298552	0.254558	0.564218
	5	12.8725	11.3273	8.72393	2.40215	4.4916	2.04306
	6	1.10075	0.294056	0	2.76489	3.32629	3.51563
	7	3.74133	0.898263	0	2.66722	3.36369	0
	8	3.33433	1.36017	0.121838	1.43102	1.31589	1.10796
	9	4.10578	0.922011	0.161106	0.860371	1.05708	0.966487
	10	5.36042	3.38752	1.23554	2.27473	3.68195	2.74346
	11	3.80928	4.49345	1.75495	3.73628	2.38915	2.33632
	Average	4.77667	3.12211	1.94357	3.41691	3.47066	2.23111
	SE	1.269	1.12298	0.986294	0.970223	0.950603	0.734303
	G. Plasma FFA (µmol/L)
		Placebo			Clenbuterol
	Subject	T0	T120	T240	T0	T120	T240
	1	337.315	209.575	360.73	269.115	606.1	680.16
	2	474.98	337.07	353.805	271.32	203.385	212.13
	3	901.29	726.62	577.19	701.485	628.625	719.435
	4	435.16	320.155	184.92	353.295	435.28	545.34
	5	403.975	297.66	496.375	579.14	761.935	564.15
	6	673.765	501.69	500.51	521.975	632.17	764.64
	7	495.075	560.58	706.81	415.66	694.435	723.225
	8	468.675	422.57	511.775	321.62	402.73	533.035
	9	860.385	613.33	639	411.405	715.025	577.205
	10	755.96	603.86	388.495	844.99	773.575	776.55
	11	236.095	300.73	526.955	507.03	709.755	677.11
	Average	549.334	444.895	476.96	472.458	596.638	615.725
	SE	65.4368	50.0127	44.2685	54.9357	53.5694	48.345
	H. Plasma Triglycerides (mmol/L)
		Placebo			Clenbuterol
	Subject	T0	T120	T240	T0	T120	T240
	1	0.45	0.52	0.605	0.605	0.615	0.765
	2	0.735	0.87	0.855	0.98	0.585	0.825
	3	1.25	1.04	0.965	1.08	0.95	1.02
	4	1.58	1.195	1.325	2.97	2.385	2.67
	5	1.445	1.49	1.66	0.95	0.735	0.735
	6	0.94	1.05	1.03	1.135	1.44	1.675
	7	0.41	0.365	0.49	0.48	0.545	0.415
	8	0.825	0.85	0.93	0.91	0.865	0.835
	9	0.855	0.895	0.91	0.775	0.88	0.76
	10	0.83	1.05	1.005	1.225	1.285	1.2
	11	1.335	1.225	1.235	1.635	1.72	1.695
	Average	0.968636	0.959091	1.00091	1.15864	1.09136	1.145
	SE	0.116903	0.0953935	0.0976422	0.203841	0.171953	0.193527

## Sheet: Suppl. Fig. 1
	A. Free fatty acid suppression (%)
	Low-insulin		High-insulin
Participant	Placebo	Clenbuterol	Placebo	Clenbuterol
1	78.986	87.8533	88.014	94.6856
2	92.1962	89.1568	94.5993	92.2586
3	87.2267	86.7037	94.198	96.1349
4	86.8376	89.0032	93.2117	89.9993
5	62.5823	61.9362	86.2505	85.3071
6	73.515	79.6058	77.3175	92.5104
7	89.2289	89.1506	93.0825	95.3267
8	71.7286	57.8111	89.6684	85.787
9	86.5049	83.295	96.4139	90.0299
10	96.0738	93.0333	99.0022	97.6299
11	74.6293	80.0418	89.0101	89.5161
Average	81.7736	81.5992	90.9789	91.7441
SE	3.07881	3.47281	1.78419	1.22151

## Sheet: Suppl. Fig. 2
	A. Energy expenditure (kJ/min)						B. Carbohydrate oxidation (µmol/kg/min)						C. Fat oxidation (µmol/kg/min)
	Baseline		Low-insulin		High-insulin		Baseline		Low-insulin		High-insulin		Baseline		Low-insulin		High-insulin
Participant	Placebo	Clenbuterol	Placebo	Clenbuterol	Placebo	Clenbuterol	Placebo	Clenbuterol	Placebo	Clenbuterol	Placebo	Clenbuterol	Placebo	Clenbuterol	Placebo	Clenbuterol	Placebo	Clenbuterol
1	4.42599	4.44501	4.61256	4.32613	4.97066	4.83849	9.61232	1.16949	15.1967	6.04378	16.0342	14.7227	1.79544	4.29585	0.453698	2.79015	0.640067	0.982478
2	4.76299	5.38654	4.89749	5.19674	5.00171	5.5798	9.66753	11.0545	19.6281	17.3824	24.234	21.1004	3.30447	3.48518	0.717284	1.44798	-0.417625	0.95099
3	4.7393	5.1492	4.81696	5.35203	5.39904	5.4537	4.01807	1.71573	6.78138	12.0505	16.6477	19.4442	3.93781	5.08096	3.26167	2.44652	1.22496	0.507417
4	5.29341	5.34039	5.11176	5.35955	5.56755	5.70693	7.82891	6.34087	13.9955	21.3227	22.8193	23.3494	3.80147	4.35223	1.83963	0.190471	-0.0284853	0.0859921
5	6.27665	6.54108	5.78714	5.95828	5.83566	6.34262	4.99667	14.4606	8.93941	13.4492	14.8346	21.9305	4.27122	2.10002	2.65667	1.74829	1.05986	-0.203769
6	5.06382	5.24677	4.97361	5.21448	5.24043	5.50235	5.82529	6.15818	13.7584	12.9587	17.6857	17.1648	3.3788	3.42652	1.05815	1.48912	0.266449	0.641077
7	5.1739	5.2938	5.04933	5.49359	6.05091	6.05185	1.51646	1.98315	9.91319	10.7333	15.5082	19.1588	4.89149	4.79043	2.39627	2.57881	2.02591	0.87767
8	4.93814	5.67568	4.90723	5.71226	5.09337	6.05011	2.23215	1.96215	8.53867	5.42607	13.3135	13.1827	3.98259	4.72652	2.18654	3.79781	1.05343	1.9941
9	5.40321	5.42928	5.49701	5.49313	5.97863	5.89437	1.00335	5.8259	7.38417	9.73079	20.0625	18.2769	5.0472	3.70522	3.37109	2.68659	0.378418	0.755125
10	4.02863	4.63602	4.10337	4.58819	4.80839	4.87531	-2.93625	2.58811	6.28296	9.75767	15.5066	19.7931	5.51718	4.69905	3.04158	2.63036	1.41709	0.215056
11	5.04023	5.08405	4.82643	4.85168	5.43904	5.26278	-0.983735	-6.42579	11.0851	10.3589	18.0095	16.6638	5.95949	7.52886	2.30671	2.53374	1.17281	1.3094
Average	5.0133	5.29344	4.96208	5.23146	5.39867	5.59621	3.88916	4.25754	11.0458	11.7467	17.696	18.617	4.17156	4.38099	2.11721	2.21271	0.799353	0.737776
SE	0.173559	0.163787	0.131537	0.144811	0.127576	0.144798	1.25659	1.66262	1.25491	1.38619	1.02482	0.917705	0.35105	0.406407	0.302592	0.285247	0.21303	0.182839

[truncated: 5 more sheets: Suppl. Fig. 3, Suppl. Fig. 4, Suppl. Fig. 5, Suppl. Fig. 6, Western blot Fig. 3]
